# Supplementary material for: Piperidine CD4-Mimetic Compounds Expose Vulnerable Env Epitopes Sensitizing HIV-1-Infected Cells to ADCC
Source: Viruses. 2023 May 17;15(5):1185. doi: 10.3390/v15051185 (PMC10220648; doi:10.3390/v15051185)
Supplement: Supplementary file 1 [file viruses-15-01185-s001.zip]

Archive with 1 entries (1 files):
- viruses-2367797-supplementary.pdf
